# Supplementary material for: Stage-associated immunoproteomic profiling of serum autoantibody-captured retinal antigens in age-related macular degeneration
Source: Front Immunol. 2026 Jul 8;17:1824524. doi: 10.3389/fimmu.2026.1824524 (PMC13388467; doi:10.3389/fimmu.2026.1824524)
Supplement: Supplementary file 3 [file Table3.xlsx]

## Sheet: Early_AMD_diff
Early AMD vs CTRL differential table — two-tailed Student's t-test
Antigen / Protein	Gene symbol	Protein ID	Mean CTRL	Mean Early AMD	log2FC	Fold change	P value	adjusted P	CTRL_03	CTRL_02	CTRL_01	Early_AMD_03	Early_AMD_02	Early_AMD_01
PSMD6	PSMD6	P62333	17.861	19.139	1.278	2.42503	0.0447529	0.0466176	17.924	17.168	18.491	18.734	19.499	19.184
COPS7A	COPS7A	Q9UBW8	17.84	19.145	1.305	2.47084	0.0352629	0.0463985	17.528	17.501	18.491	18.671	19.193	19.571
YWHAE	YWHAE	P62258	17.852	19.118	1.266	2.40494	0.0348186	0.0463985	17.825	17.753	17.978	18.707	18.734	19.913
HSPA9	HSPA9	P38646	17.819	19.181	1.362	2.57041	0.0200731	0.0443721	17.924	17.339	18.194	19.004	18.842	19.697
LTF	LTF	P02788	17.843	19.145	1.302	2.4657	0.0371313	0.0464141	17.879	17.879	17.771	18.365	19.256	19.814
YWHAQ	YWHAQ	P27348	17.795	19.202	1.407	2.65185	0.012705	0.0376133	17.924	18.257	17.204	19.202	19.022	19.382
RAB3A	RAB3A	P20336	17.798	19.202	1.404	2.64634	0.0140789	0.0376133	17.528	18.23	17.636	19.103	18.815	19.688
RPL23	RPL23	P62829	17.756	19.244	1.488	2.805	0.0027905	0.0232542	17.321	17.924	18.023	19.139	19.337	19.256
RPL7A	RPL7A	P62424	17.786	19.211	1.425	2.68515	0.00986052	0.0352162	17.465	17.609	18.284	19.526	19.193	18.914
MTX2	MTX2	O75431	17.831	19.163	1.332	2.51751	0.0300447	0.0463985	17.42	17.771	18.302	18.878	19.787	18.824
RAB5B	RAB5B	P61020	17.858	19.139	1.281	2.43007	0.0391419	0.046487	17.069	18.482	18.023	19.265	18.986	19.166
CS	CS	O75390	17.861	19.13	1.269	2.40994	0.0476455	0.0476455	17.069	18.338	18.176	19.535	19.004	18.851
SYNCRIP	SYNCRIP	O60506	17.837	19.166	1.329	2.51228	0.0298127	0.0463985	18.617	17.546	17.348	19.13	19.049	19.319
IDH3B	IDH3B	O43837	17.846	19.154	1.308	2.47598	0.0351259	0.0463985	18.329	17.159	18.05	19.535	19.166	18.761
TMOD2	TMOD2	Q9NZR1	19.139	17.858	-1.281	0.41151	0.0435739	0.0466176	19.229	19.184	19.004	17.186	17.717	18.671
SH3BGRL2	SH3BGRL2	Q9UJC5	19.172	17.819	-1.353	0.391477	0.0230735	0.0443721	18.941	19.211	19.364	18.491	17.69	17.276
PSMC3	PSMC3	P17980	19.157	17.837	-1.32	0.400535	0.0313573	0.0463985	18.671	19.274	19.526	17.978	18.302	17.231
DNAJA3	DNAJA3	Q96EY1	19.259	17.741	-1.518	0.34917	0.000750946	0.0117123	18.977	19.499	19.301	17.726	17.852	17.645
SRSF7	SRSF7	Q16629	19.22	17.777	-1.443	0.367802	0.00840543	0.0352162	19.112	19.526	19.022	17.339	18.221	17.771
MYH10	MYH10	P35580	19.22	17.777	-1.443	0.367802	0.00752706	0.0352162	18.941	19.571	19.148	17.699	17.438	18.194
TPI1	TPI1	P60174	19.256	17.741	-1.515	0.349896	0.000936985	0.0117123	19.166	19.337	19.265	18.059	17.501	17.663
CLU	CLU	P10909	19.211	17.789	-1.422	0.373195	0.00970214	0.0352162	19.319	19.454	18.86	18.194	17.339	17.834
STXBP1	STXBP1	P61764	19.196	17.801	-1.395	0.380245	0.0150453	0.0376133	19.697	18.905	18.986	18.23	17.735	17.438
HDGFRP3	HDGFRP3	Q9Y3E1	19.097	17.855	-1.242	0.422786	0.0409086	0.046487	19.913	18.644	18.734	17.771	18.023	17.771
HSPA12A	HSPA12A	O43301	19.172	17.816	-1.356	0.390664	0.0222157	0.0443721	19.418	18.491	19.607	17.978	17.942	17.528

## Sheet: Int_AMD_diff
Intermediate AMD vs CTRL differential table — two-tailed Student's t-test
Antigen / Protein	Gene symbol	Protein ID	Mean CTRL	Mean Int AMD	log2FC	Fold change	P value	adjusted P	CTRL_02	CTRL_03	CTRL_01	Int_AMD_02	Int_AMD_01	Int_AMD_03
HADHA	HADHA	P40939	17.768	19.289	1.521	2.8699	0.0222	0.0317	18.266	17.978	17.06	19.094	19.067	19.706
YWHAB	YWHAB	P31946	17.678	19.322	1.644	3.12531	0.0201	0.0317	18.419	17.348	17.267	19.031	19.148	19.787
PHB2	PHB2	Q99623	17.645	19.358	1.713	3.27842	0.0094	0.0232	17.06	17.6	18.275	19.481	19.157	19.436
YWHAH	YWHAH	Q04917	17.588	19.412	1.824	3.54062	0.0008	0.0161	17.294	17.681	17.789	19.643	19.184	19.409
HK1	HK1	P19367	17.642	19.358	1.716	3.28524	0.0055	0.0205	17.546	17.528	17.852	19.805	18.797	19.472
PSMD6	PSMD6	P62333	17.792	19.262	1.47	2.77022	0.0282	0.0352	17.06	17.78	18.536	19.247	19.436	19.103
IGLC6	IGLC6	P0CG06	17.771	19.28	1.509	2.84613	0.0317	0.0373	17.06	17.654	18.599	19.049	19.49	19.301
STRAP	STRAP	Q9Y3F4	17.774	19.277	1.503	2.83431	0.035	0.0387	17.06	18.671	17.591	19.22	19.418	19.193
PSMD2	PSMD2	Q13200	17.639	19.364	1.725	3.3058	0.0083	0.0232	17.492	18.23	17.195	19.589	19.013	19.49
YWHAE	YWHAE	P62258	17.747	19.253	1.506	2.84021	0.0449	0.0449	17.627	17.717	17.897	19.796	19.742	18.221
HSPA12A	HSPA12A	O43301	19.277	17.729	-1.548	0.341984	0.0368	0.0387	18.428	19.607	19.796	17.276	17.726	18.185
PTGES3	PTGES3	Q15185	19.373	17.627	-1.746	0.298127	0.0062	0.0205	19.598	18.806	19.715	17.789	17.798	17.294
NEFL	NEFL	P07196	19.346	17.654	-1.692	0.309498	0.0104	0.0232	19.787	18.761	19.49	17.816	17.915	17.231
SRSF2	SRSF2	Q01130	19.346	17.654	-1.692	0.309498	0.0133	0.0267	19.418	19.22	19.4	17.402	18.428	17.132
SRSF7	SRSF7	Q16629	19.379	17.621	-1.758	0.295658	0.0048	0.0205	19.715	19.265	19.157	17.177	18.077	17.609
LTF	LTF	P02788	19.388	17.612	-1.776	0.291992	0.0033	0.0205	19.481	19.454	19.229	17.195	18.122	17.519
TPI1	TPI1	P60174	19.379	17.642	-1.737	0.299993	0.0046	0.0205	19.517	19.229	19.391	17.96	17.06	17.906
ATP6V1G2	ATP6V1G2	O95670	19.307	17.699	-1.608	0.328053	0.0258	0.0343	19.238	19.166	19.517	17.465	17.06	18.572
DCTN2	DCTN2	Q13561	19.307	17.693	-1.614	0.326691	0.0217	0.0317	19.796	18.896	19.229	17.114	17.627	18.338
TPM3	TPM3	P06753	19.316	17.732	-1.584	0.333556	0.0201	0.0317	19.661	18.995	19.292	17.06	17.771	18.365

## Sheet: Late_AMD_diff
Late AMD vs CTRL differential table — two-tailed Student's t-test
Antigen / Protein	Gene symbol	Protein ID	Mean CTRL	Mean Late AMD	log2FC	Fold change	P value	adjusted P	CTRL_02	CTRL_01	CTRL_03	Late_AMD_03	Late_AMD_02	Late_AMD_01
FARSB	FARSB	Q9NSD9	17.747	19.265	1.518	2.86394	0.035	0.0421	18.41	17.771	17.06	19.211	19.787	18.797
RPL7A	RPL7A	P62424	17.702	19.301	1.599	3.02933	0.025	0.0421	17.6	17.987	17.519	19.598	19.859	18.446
YWHAE	YWHAE	P62258	17.648	19.352	1.704	3.25803	0.0081	0.0315	17.519	17.807	17.618	19.76	19.616	18.68
RPL9	RPL9	P32969	17.747	19.253	1.506	2.84021	0.0431	0.0463	17.942	17.654	17.645	19.904	19.598	18.257
ATP5A1	ATP5A1	P25705	17.72	19.28	1.56	2.94854	0.0328	0.0421	17.402	17.195	18.563	18.869	19.688	19.283
YWHAQ	YWHAQ	P27348	17.687	19.313	1.626	3.08656	0.0192	0.0421	18.158	17.105	17.798	18.761	19.4	19.778
HIST2H2AA3	HIST2H2AA3	Q96KK5	17.594	19.409	1.815	3.5186	0.0002	0.005	17.456	17.825	17.501	19.508	19.229	19.49
LTF	LTF	P02788	17.603	19.4	1.797	3.47497	0.0009	0.0089	17.627	17.555	17.627	19.004	19.535	19.661
CCT5	CCT5	P48643	17.78	19.235	1.455	2.74157	0.0463	0.0463	17.06	18.41	17.87	18.95	18.869	19.886
PTGES3	PTGES3	Q15185	19.298	17.699	-1.599	0.330106	0.0252	0.0421	19.643	19.841	18.41	17.789	17.501	17.807
PSMC3	PSMC3	P17980	19.235	17.762	-1.473	0.360232	0.044	0.0463	19.517	19.913	18.275	17.807	17.537	17.942
SH3BGRL2	SH3BGRL2	Q9UJC5	19.361	17.642	-1.719	0.303759	0.0068	0.0315	19.4	19.589	19.094	17.132	18.176	17.618
NEFL	NEFL	P07196	19.292	17.708	-1.584	0.333556	0.0274	0.0421	19.904	19.472	18.5	17.411	18.122	17.591
MYH10	MYH10	P35580	19.361	17.639	-1.722	0.303128	0.0051	0.0315	19.904	19.247	18.932	17.663	17.429	17.825
SRSF7	SRSF7	Q16629	19.322	17.69	-1.632	0.322641	0.0166	0.0421	19.751	19.04	19.175	17.744	17.06	18.266
RPL18	RPL18	Q07020	19.307	17.708	-1.599	0.330106	0.0169	0.0421	19.607	18.905	19.409	17.816	17.06	18.248
CLU	CLU	P10909	19.346	17.654	-1.692	0.309498	0.0095	0.0315	19.697	18.833	19.508	17.357	17.456	18.149
ATP6V1G2	ATP6V1G2	O95670	19.247	17.768	-1.479	0.358737	0.0358	0.0421	19.157	19.535	19.049	18.608	17.06	17.636
SRSF10	SRSF10	O75494	19.292	17.708	-1.584	0.333556	0.0285	0.0421	19.661	19.022	19.193	18.572	17.294	17.258
HSPA12A	HSPA12A	O43301	19.277	17.72	-1.557	0.339857	0.0345	0.0421	18.329	19.886	19.616	17.636	17.951	17.573

## Sheet: Type_1_diff
Neovascular AMD Type I vs CTRL differential table — two-tailed Student's t-test
Antigen / Protein	Gene symbol	Protein ID	Mean CTRL	Mean Neovas AMD Type I	log2FC	Fold change	P value	adjusted P	CTRL_02	CTRL_03	CTRL_01	Neovas_AMD_Type_I_03	Neovas_AMD_Type_I_01	Neovas_AMD_Type_I_02
MTX2	MTX2	O75431	17.81	19.193	1.383	2.6081	0.0232	0.0442	17.762	17.537	18.131	19.166	19.805	18.608
YWHAE	YWHAE	P62258	17.732	19.271	1.539	2.90593	0.0013	0.0239	17.537	17.681	17.978	19.436	18.995	19.382
PFKM	PFKM	P08237	17.816	19.187	1.371	2.5865	0.0256	0.0442	17.69	17.492	18.266	19.823	18.923	18.815
RAB3A	RAB3A	P20336	17.768	19.232	1.464	2.75872	0.0084	0.0441	17.924	17.339	18.041	19.634	18.923	19.139
TUBA1B	TUBA1B	P68363	17.846	19.157	1.311	2.48113	0.0435	0.0466	17.483	17.573	18.482	19.175	18.599	19.697
TUBB4A	TUBB4A	P04350	17.819	19.184	1.365	2.57576	0.0278	0.0442	17.159	17.78	18.518	19.139	19.049	19.364
GNAO1	GNAO1	P09471	17.846	19.154	1.308	2.47598	0.0445	0.0466	17.096	18.095	18.347	19.364	18.671	19.427
SUCLA2	SUCLA2	Q9P2R7	17.831	19.172	1.341	2.53327	0.0329	0.0442	17.186	18.041	18.266	19.67	18.797	19.049
RAB5B	RAB5B	P61020	17.816	19.184	1.368	2.58112	0.0262	0.0442	18.392	17.456	17.6	18.644	19.463	19.445
ATP5A1	ATP5A1	P25705	17.771	19.232	1.461	2.75299	0.0088	0.0441	17.591	18.248	17.474	19.004	19.085	19.607
DNAJA3	DNAJA3	Q96EY1	19.145	17.858	-1.287	0.409802	0.0368	0.0442	19.184	19.094	19.157	17.06	18.05	18.464
SPTAN1	SPTAN1	Q13813	19.196	17.807	-1.389	0.381829	0.0226	0.0442	18.824	19.832	18.932	17.402	18.131	17.888
FTH1	FTH1	P02794	19.187	17.816	-1.371	0.386623	0.0262	0.0442	18.635	19.508	19.418	17.834	18.302	17.312
RPS18	RPS18	P62269	19.262	17.738	-1.524	0.34772	0.0024	0.0239	18.842	19.445	19.499	17.861	17.744	17.609
VIM	VIM	P08670	19.178	17.822	-1.356	0.390664	0.0288	0.0442	18.473	19.211	19.85	17.888	17.663	17.915
EMC2	EMC2	Q15006	19.151	17.852	-1.299	0.406408	0.0452	0.0466	19.499	18.356	19.598	18.248	17.789	17.519
COPB2	COPB2	P35606	19.193	17.807	-1.386	0.382624	0.0223	0.0442	19.31	18.77	19.499	18.428	17.582	17.411
SAG	SAG	P10523	19.148	17.855	-1.293	0.408102	0.0466	0.0466	19.238	18.428	19.778	17.978	18.176	17.411
NDUFV2	NDUFV2	P19404	19.193	17.807	-1.386	0.382624	0.0226	0.0442	19.391	18.662	19.526	18.05	18.113	17.258
ALDH2	ALDH2	P05091	19.169	17.831	-1.338	0.395569	0.0342	0.0442	19.652	18.815	19.04	17.933	18.365	17.195
SDHB	SDHB	P21912	19.178	17.819	-1.359	0.389852	0.0276	0.0442	19.616	18.77	19.148	18.086	18.185	17.186
LTF	LTF	P02788	19.133	17.867	-1.266	0.415811	0.0388	0.0448	19.229	19.211	18.959	18.383	18.158	17.06
SF3B3	SF3B3	Q15393	19.166	17.834	-1.332	0.397217	0.0362	0.0442	19.193	18.491	19.814	17.699	17.582	18.221
UQCRB	UQCRB	P14927	19.199	17.801	-1.398	0.379455	0.02	0.0442	19.634	18.545	19.418	17.798	17.51	18.095
KRT10	KRT10	P13645	19.262	17.735	-1.527	0.346998	0.0018	0.0239	19.202	19.391	19.193	17.708	17.411	18.086
KRT1	KRT1	P04264	19.196	17.804	-1.392	0.381036	0.0218	0.0442	19.382	18.923	19.283	18.356	17.141	17.915
SRSF7	SRSF7	Q16629	19.238	17.765	-1.473	0.360232	0.0075	0.0441	19.787	19.058	18.869	17.582	17.834	17.879
SRSF10	SRSF10	O75494	19.22	17.783	-1.437	0.369335	0.0127	0.0442	19.796	19.067	18.797	17.501	17.825	18.023
SF3B6	SF3B6	Q9Y3B4	19.127	17.867	-1.26	0.417544	0.0368	0.0442	19.94	18.653	18.788	17.879	17.834	17.888
NDUFS3	NDUFS3	O75489	19.166	17.834	-1.332	0.397217	0.0353	0.0442	19.94	18.734	18.824	17.933	18.077	17.492
												17.708	17.411	18.086
												17.33	18.437	17.438

## Sheet: Type_2_diff
Neovascular AMD Type II vs CTRL differential table — two-tailed Student's t-test
Antigen / Protein	Gene symbol	Protein ID	Mean CTRL	Mean Neovas AMD Type II	log2FC	Fold change	P value	adjusted P	CTRL_02	CTRL_03	CTRL_01	Neovas_AMD_Type_II_02	Neovas_AMD_Type_II_01	Neovas_AMD_Type_II_03
ATP5A1	ATP5A1	P25705	17.723	19.277	1.554	2.9363	0.0087	0.04	18.23	17.528	17.411	18.959	19.643	19.229
HSP90AB1	HSP90AB1	P08238	17.762	19.238	1.476	2.78176	0.0238	0.04	17.654	18.509	17.123	19.328	19.04	19.346
SH3GL2	SH3GL2	Q99962	17.792	19.208	1.416	2.66845	0.0362	0.0445	17.474	17.879	18.023	19.805	19.436	18.383
NAP1L1	NAP1L1	P55209	17.81	19.19	1.38	2.60268	0.0458	0.0471	17.195	18.167	18.068	19.328	19.751	18.491
PCBP2	PCBP2	Q15366	17.756	19.244	1.488	2.805	0.0201	0.04	17.123	18.167	17.978	19.22	18.851	19.661
CKB	CKB	P12277	17.819	19.178	1.359	2.56507	0.0381	0.0445	17.375	17.96	18.122	18.878	18.716	19.94
LDHB	LDHB	P07195	17.828	19.181	1.353	2.55443	0.0374	0.0445	17.06	17.96	18.464	18.977	19.067	19.499
PFKP	PFKP	Q01813	17.81	19.193	1.383	2.6081	0.046	0.0471	18.221	17.06	18.149	19.634	19.337	18.608
GNAO1	GNAO1	P09471	17.747	19.256	1.509	2.84613	0.0136	0.04	17.969	17.06	18.212	19.382	19.265	19.121
DARS	DARS	P14868	17.696	19.304	1.608	3.04829	0.0031	0.0222	17.627	17.6	17.861	19.121	19.013	19.778
PFKM	PFKM	P08237	17.693	19.307	1.614	3.06099	0.0026	0.0222	17.429	17.591	18.059	19.499	19.013	19.409
HIST1H1E	HIST1H1E	P10412	17.663	19.337	1.674	3.19098	0.0001	0.0025	17.726	17.564	17.699	19.49	19.373	19.148
HIST2H2AA3	HIST2H2AA3	Q96KK5	17.657	19.34	1.683	3.21095	0	0.0002	17.663	17.726	17.582	19.337	19.292	19.391
TUBB4A	TUBB4A	P04350	17.783	19.217	1.434	2.70195	0.0316	0.0445	17.744	17.276	18.329	19.796	18.689	19.166
TUBA1B	TUBA1B	P68363	17.756	19.244	1.488	2.805	0.0195	0.04	17.438	17.339	18.491	19.067	19.148	19.517
MT-CO2	MT-CO2	P00403	17.777	19.229	1.452	2.73587	0.0273	0.044	17.591	17.312	18.428	19.292	18.743	19.652
SLC2A1	SLC2A1	P11166	17.744	19.256	1.512	2.85205	0.0155	0.04	17.348	17.573	18.311	18.788	19.508	19.472
TUBB	TUBB	P07437	17.801	19.202	1.401	2.64085	0.0404	0.0447	17.294	17.618	18.491	18.797	19.796	19.013
TUBB3	TUBB3	Q13509	17.756	19.244	1.488	2.805	0.0199	0.04	17.384	17.519	18.365	19.517	19.472	18.743
ATP1A3	ATP1A3	P13637	17.738	19.265	1.527	2.88186	0.0129	0.04	17.429	17.375	18.41	19.328	19.436	19.031
SEC22B	SEC22B	O75396	17.777	19.22	1.443	2.71886	0.0305	0.0445	17.465	17.267	18.599	19.184	19.49	18.986
TUBAL3	TUBAL3	A6NNZ2	17.795	19.202	1.407	2.65185	0.04	0.0447	17.258	17.447	18.68	19.139	19.481	18.986
COPB2	COPB2	P35606	19.238	17.765	-1.473	0.360232	0.0237	0.04	18.689	19.391	19.634	17.402	18.365	17.528
SH3BGRL2	SH3BGRL2	Q9UJC5	19.199	17.804	-1.395	0.380245	0.0366	0.0445	18.734	19.274	19.589	17.06	18.077	18.275
PHB2	PHB2	Q99623	19.235	17.765	-1.47	0.360982	0.0236	0.04	19.202	18.563	19.94	17.591	17.969	17.735
RPL22	RPL22	P35268	19.214	17.786	-1.428	0.371646	0.0337	0.0445	18.698	19.193	19.751	18.122	18.113	17.123
PRMT5	PRMT5	O14744	19.238	17.765	-1.473	0.360232	0.0236	0.04	18.959	19.094	19.661	18.077	18.158	17.06
KRT10	KRT10	P13645	19.262	17.735	-1.527	0.346998	0.013	0.04	19.391	19.202	19.193	17.33	18.437	17.438
HIST1H4A	HIST1H4A	P62805	19.19	17.807	-1.383	0.383421	0.0472	0.0472	19.346	19.562	18.662	17.771	18.527	17.123
LMNB2	LMNB2	Q03252	19.238	17.762	-1.476	0.359484	0.023	0.04	19.634	19.436	18.644	17.465	18.32	17.501
SPTAN1	SPTAN1	Q13813	19.25	17.75	-1.5	0.353553	0.0186	0.04	19.598	19.049	19.103	17.06	17.987	18.203
RPL18	RPL18	Q07020	19.316	17.684	-1.632	0.322641	0.0017	0.0222	19.4	19.562	18.986	17.429	17.879	17.744
RPL5	RPL5	P46777	19.307	17.696	-1.611	0.327371	0.0032	0.0222	19.589	19.31	19.022	17.411	17.609	18.068
CLU	CLU	P10909	19.25	17.753	-1.497	0.354289	0.0184	0.04	19.445	19.688	18.617	17.42	17.681	18.158
CLTB	CLTB	P09497	19.214	17.786	-1.428	0.371646	0.0334	0.0445	19.643	19.472	18.527	17.258	17.87	18.23
RPL3	RPL3	P39023	19.178	17.825	-1.353	0.391477	0.0438	0.0471	19.265	19.508	18.761	17.06	17.951	18.464
SRSF10	SRSF10	O75494	19.253	17.744	-1.509	0.351355	0.0153	0.04	19.13	19.715	18.914	17.303	17.654	18.275
DCTN2	DCTN2	Q13561	19.289	17.711	-1.578	0.334946	0.0061	0.0368	18.923	19.742	19.202	17.717	17.402	18.014
SDHB	SDHB	P21912	19.283	17.717	-1.566	0.337744	0.0074	0.0387	18.77	19.832	19.247	17.609	17.762	17.78
ATP6V1G2	ATP6V1G2	O95670	19.244	17.753	-1.491	0.355766	0.0198	0.04	19.085	19.166	19.481	17.366	17.384	18.509
ALDOA	ALDOA	P04075	19.208	17.792	-1.416	0.37475	0.037	0.0445	18.671	19.571	19.382	17.744	17.177	18.455
TPM3	TPM3	P06753	19.214	17.786	-1.428	0.371646	0.0337	0.0445	18.842	19.607	19.193	17.483	17.312	18.563
